# Supplementary material for: Sternal Wound Infection after Cardiac Surgery: Management and Outcome
Source: PLoS One. 2015 Sep 30;10(9):e0139122. doi: 10.1371/journal.pone.0139122 (PMC4589393; doi:10.1371/journal.pone.0139122)
Supplement: S1 Dataset — (XLS) [file pone.0139122.s001.xls]

## Sheet: ISO_dataset
ORDRE	NUM_ID	SEX	DATE_OF_INITIAL_SURGERY	AGE	INITIAL_CARDIAC_SURGERY	SCAR_DISJUNCTION	PURULENT_DISCHARGE	STERNAL_INSTABILITY	STERNAL_PAIN	FEVER	SEVERE_SEPSIS	CRP	CRP_VALUE	LEUKOCYTES	HYPERLEUKOCYTOSIS	MEDIASTINAL_WIDENING	PREOPERATIVE_SUPERFICIAL_SAMPLING	SCAR_SWAB	DATE_FIRST_SCAR_SWAB	POSITIVE_SCAR_SWAB	NEGATIVE_SCAR_SWAB	STRAIN_SCAR_SWAB_1	STRAIN_SCAR_SWAB_2	STRAIN_SCAR_SWAB_3	PRESTERNAL_PUNCTURE	DATE_PRESTERNAL_PUNCTURE	POSITIVE_PRESTERNAL_PUNCTURE	NEGATIVE_PRESTERNAL_PUNCTURE	STRAIN_PRESTERNAL_PUNCTURE_1	STRAIN_PRESTERNAL_PUNCTURE_2	STRAIN_PRESTERNAL_PUNCTURE_3	PREOPERATIVE_DEEP_SAMPLING	STERNAL_PUNCTURE	DATE_STERNAL_PUNCTURE	POSITIVE_STERNAL_PUNCTURE	NEGATIVE_STERNAL_PUNCTURE	STRAIN_STERNAL_PUNCTURE_1	STRAIN_STERNAL_PUNCTURE_2	STRAIN_STERNAL_PUNCTURE_3	MEDIASTINAL_PUNCTURE	DATE_MEDIASTINAL_PUNCTURE	POSITIVE_MEDIASTINAL_PUNCTURE	NEGATIVE_MEDIASTINAL_PUNCTURE	STRAIN_MEDIASTINAL_PUNCTURE_1	STRAIN_MEDIASTINAL_PUNCTURE_2	STRAIN_MEDIASTINAL_PUNCTURE_3	SUPERFICIAL_PEROPERATIVE_SAMPLING_(SPS)	POSITIVE_SPS	NEGATIVE_SPS
1	193	2	2010-01-05	78	2	1	2	1	3	2	2	0		9.55	0	3	1	0							5	2010-01-23	5	0	STANSP			0															2	2	0
2	194	2	2010-01-05	73	2	3	1	3	3	1	1	0		16.8	1	3	1	3	2010-01-19	3	0	ENTCLO			0							0															3	3	0
3	195	2	2010-01-06	52	3	3	3	3	3	1	2	1	44	20.75	1	3	0															1	1		1	0	STAAUR			0							1	1	0
4	197	1	2010-01-19	58	1	3	1	3	3	2	2	1	47	10.48	1	3	1	1		1	0	STANSP			0							0															2	2	0
5	198	1	2010-01-25	69	1	1	1	3	1	1	2	1	28	18.5	1	2	1	3	2010-02-25	3	0	STAAUR			0							0															1	1	0
6	200	1	2010-01-27	57	2	2	2	2	1	2	2	0		18.73	1	2	0															1	1		1	0	STANSP			0							1	0	1
7	202	2	2010-02-22	67	1	2	1	2	3	2	2	1	76	16.69	1	3	1	1		0	1				0							0															2	1	1
8	203	2	2010-03-26	67	1	1	2	3	3	2	2	1	54	10.8	1	2	1	1		1	0	STANSP			0							0															0
9	204	2	2010-04-21	77	2	2	2	2	2	2	2	1	63	8.18	0	3	1	1		1	0	STAAUR			0							0															1	1	0
10	205	2	2010-04-28	77	1	1	2	2	3	2	2	1	24	12.91	1	3	0															0															3	3	0
11	207	1	2010-05-27	81	1	3	1	3	3	3	1	0		17.83	1	2	1	2	2010-06-05	0	2				0							0															1	0	1
12	209	2	2010-06-15	65	1	2	2	3	3	2	2	1	22	9.98	0	2	1	3	2010-06-30	2	1	STANSP			0							0															2	1	1
13	212	1	2010-07-02	76	2	2	2	2	3	2	2	1	5	5.51	0	3	0															0															2	2	0
14	215	2	2010-06-28	53	1	3	3	2	3	1	1	1	9	13.79	1	3	1	1		1	0	STAAUR			0							0															3	3	0
15	216	2	2010-07-13	77	2	2	2	2	2	2	2	0		5.56	0	3	0															0															3	3	0
16	217	2	2010-06-29	77	2	2	1	3	3	2	2	1	61	21.91	1	3	1	1		1	0	STAAUR			0							1	1		1	0	STAAUR			0							1	1	0
17	221	2	2010-09-08	59	1	1	1	3	3	3	1	0		19.39	1	3	1	2		2	0	ENTCLO			0							0															1	0	1
18	223	2	2010-10-05	65	1	1	3	2	3	2	2	1	41	11.47	1	3	0															0															2	2	0
19	224	1	2010-10-12	80	1	3	2	1	3	1	2	0		13.07	1	3	1	2	2010-10-27	2	0	ESCCOL			2	2010-10-27	0	2				0															1	0	1
20	226	1	2010-11-10	56	1	3	1	3	3	2	2	1	83	12.13	1	3	0															1	1		2	0	STANSP	STANSP		0							2	2	0
21	227	1	2010-11-04	80	1	1	2	2	3	2	2	1	32	10.59	1	3	1	2	2010-11-25	2	0	STANSP			0							0															1	1	0
22	229	2	2010-12-17	83	1	1	2	2	1	2	2	1	17	8.81	0	3	0															0															2	2	0
23	196	1	2010-01-18	74	1	3	1	3	3	2	2	1	143	10.97	1	3	0															0															2	1	1
24	199	1	2010-01-26	68	1	2	2	2	1	2	2	1	263	8.66	0	3	1	1		1	0	STANSP			0							0															3	2	1
25	201	1	2010-02-17	61	1	2	2	2	2	1	2	1	110	9.5	0	3	0															1	1		2	0	STAAUT	PRTMIR		0							4	2	0
26	208	2	2010-06-11	76	1	1	2	2	2	2	2	1	108	6.65	0	3	0															0															1	2	0
27	210	2	2010-06-21	81	1	1	1	3	3	2	2	1	129	6.02	0	3	1	1		1	0	CITKOS			0							0															2	2	0
28	211	1	2010-06-25	79	1	3	1	1	3	1	2	1	320	18	1	3	1	1		1	0	STAAUR			0							0															2	2	0
29	213	1	2010-06-18	78	5	3	1	3	3	1	1	1	125	16.2	1	3	1	2	2010-07-20	2	0	STAAUR			0							0															2	2	0
30	214	2	2010-06-28	72	1	1	2	2	3	2	2	1	108	8.05	0	3	0															0															1	2	0
31	218	1	2010-07-28	90	2	3	1	3	3	2	2	1	230	10.67	1	3	1	1		1	0	KLEPNE			0							0															0
32	220	1	2010-08-09	68	2	1	1	2	3	1	2	1	162	17.962	1	3	1	2	2010-08-30	2	0	STAAUR			0							0															2	2	0
33	222	1	2010-10-04	59	2	1	1	2	3	2	2	1	120	15.02	1	3	1	1		1	0	BATFRA			0							0															0
34	225	1	2010-10-15	49	1	2	1	2	1	1	2	1	177	9.52	0	3	1	2	2010-10-28	2	0	STANSP	STANSP		0							1	1		1	0	STANSP			0							1	1	0
35	228	1	2010-12-03	56	5	3	2	3	1	1	2	1	174	18.45	1	3	1	1		1	0	STANSP			0							0															0
36	230	2	2011-01-06	66	1	1	3	3	3	2	2	1	72	8.75	0	3	1	1		1	0	ENCFAE	STANSP		0							0															1	1	0
37	231	2	2011-01-13	60	1	1	2	3	3	2	2	1	34	15.45	1	3	0															0															2	2	0
38	232	2	2011-01-23	53	1	2	2	1	1	2	2	1	127	14.37	1	3	1	1		1	0	STANSP			0							0															2	1	1
39	233	2	2011-02-01	53	1	2	2	3	3	1	2	1	33	7.45	0	1	0															1	1		1	0	CORSPP	ESCCOL		0							0
40	234	1	2011-02-18	44	1	1	1	3	3	1	2	1	9	17	1	3	1	0							1		1	0	STAAUR			0															1	1	0
41	235	1	2011-03-03	81	2	3	1	3	3	2	3	1	86	13.5	1	3	0															1	1		1	0	STANSP			0							3	3	0
42	236	1	2011-03-17	73	2	3	1	3	1	2	2	1	215		0	3	0															0															2	2	0
43	239	2	2011-04-15	77	1	3	1	2	3	1	1	0		13.66	1	2	1	2	2011-05-13	2	0	MOGSPP	ESCCOL		0							0															2	2	0
44	240	1	2011-04-27	77	1	3	3	3	3	1	1	1	153	6.87	0	2	0															0															3	2	1
45	241	1	2011-05-04	55	1	3	1	3	3	2	3	1	35	8.61	0	2	1	2	2011-05-07	0	2				0							1	0							2	2011-05-16	0	2				2	2	0
46	243	2	2011-06-01	36	2	3	1	3	1	1	2	1	314	13.45	1	3	0															1	0							2	2011-06-13	1	1	STAAUR			2	2	0
47	244	1	2011-06-06	63	1	3	1	1	3	1	3	1	258	19.65	1	3	0															0															2	2	0
48	247	1	2011-06-30	58	1	1	1	3	3	2	3	1	23	7.28	0	2	1	1		1	0	STAEPI			0							0															1	1	0
49	248	1	2011-07-06	49	4	1	1	3	3	2	3	1	7	8.63	0	3	0															1	1		0	1				0							4	4	0
50	249	2	2011-07-07	53	2	3	2	3	1	1	3	1	346	12.55	1	3	0															1	1		1	0	STAAUR			1		1	0	STAAUR			3	3	0
51	250	1	2011-07-08	48	1	1	3	3	3	1	2	1	155	8.61	0	3	1	2	2011-08-18	2	0	CITKOS			0							0															1	1	0
52	251	1	2011-07-12	82	1	1	3	3	3	2	3	1	99	8.41	0	3	1	1	2011-07-26	1	0	STAEPI			0							0															2	2	0
53	252	1	2011-07-18	71	3	3	3	2	3	2	3	1	118	13.16	1	3	0															1	1	2011-07-27	1	0	STAEPI			0							1	1	0
54	253	2	2011-07-21	60	1	1	1	3	3	2	2	1	155	14.96	1	3	1	1		1	0	PSEAER	ENTCLO	ENCFAE	0							1	1		1	0	ENTCLO			0							2	2	0
55	254	2	2011-08-02	83	1	1	1	2	3	2	2	1	175	15.792	1	3	1	1		1	0	ESCCOL	ENCFAE		1		1	0	ESCCOL	ENCFAE		0															0
56	255	1	2011-08-10	63	1	1	1	3	3	1	1	1	307	14.87	1	2	1	1		1	0	ENTCLO			0							0															2	2	0
57	257	1	2011-08-24	57	1	2	2	2	3	2	1	1	91	24.62	1	3	1	0							1		0	1				0															1	0	1
58	259	1	2011-09-05	90	2	3	1	3	3	2	2	1	147	10.65	1	2	1	2	2011-09-18	2	0	STAEPI			0							0															1	1	0
59	260	1	2011-10-04	71	3	3	1	3	3	1	1	1	290	10.55	1	2	0															0															2	2	0
60	262	1	2011-10-18	49	4	1	1	3	3	2	2	1	24	15.53	1	2	1	1		1	0	STAEPI			0							0															2	2	0
61	263	1	2011-10-20	74	1	3	1	3	3	2	2	1	55	14.16	1	2	1	1		0	1				0							1	1		1	0	STAEPI			0							2	2	0
62	246	2	2011-06-14	68	2	3	3	3	3	2	2	1	7	15.38	1	2	0															0															0
63	238	1	2011-03-25	82	1	2	2	2	3	3	1	0		7.92	0	2	0															1	0							1		1	0	MOGSPP			4	4	0
64	264	1	2011-11-04	64	1	3	3	3	3	3	3	1	83	72.9	1	3	0															0															4	4	0
65	265	1	2011-11-14	79	1	3	1	3	3	2	2	1	86	15.8	1	2	1	1	2011-11-24	1	0	STANSP			0							1	1	2011-11-25	1	0	STAEPI			0							2	2	0
66	266	1	2011-11-17	22	5	2	1	1	1	1	2	1	132	17.04	1	2	0															1	1	2011-12-12	1	0	STAAUR			0							2	2	0
67	267	1	2011-12-02	76	1	3	1	2	3	1	2	1	215	8.52	0	2	0															0															2	2	0
68	268	2	2011-11-09	75	1	3	1	3	3	2	2	1	158	7.09	0	2	0															0															3	3	0
69	269	1	2011-11-23	54	1	1	3	3	3	2	2	1	174	12.04	1	3	1	2	2011-12-10	2	0	STAAUR			0							0															1	1	0
70	270	2	2011-12-05	84	1	2	1	2	3	2	2	1	70	6.71	0	2	1	1	2011-12-27	1	0	STAEPI	ENCFAE		0							0															1	1	0
71	271	1	2011-12-07	46	1	3	1	3	1	1	2	1	320	10.89	1	2	1	1	2012-01-02	1	0	STAAUR			0							0															1	0	1
72	272	1	2011-12-08	85	3	3	1	3	3	1	1	1	57	9.47	0	2	0															1	1	2011-12-20	1	0	STAAUR			0							3	3	0
73	273	1	2011-12-13	68	3	3	1	3	3	1	2	1	214	11.47	1	2	0															1	1	2012-01-03	1	0	STAAUR			0							2	2	0
74	274	2	2011-12-12	56	2	3	1	3	3	2	1	0		13.34	1	2	0															1	0							1	2011-12-17	1	0	SALAUT			2	1	1
75	275	1	2011-12-27	77	1	1	1	3	3	1	1	1	101	12.3	1	1	1	1	2012-01-18	1	0	STAAUR			0							1	0							1	2012-01-19	1	0	STAAUR			1	1	0
76	276	1	2011-12-20	72	1	1	1	1	3	2	2	1	121	9.63	0	2	1	1	2012-02-08	0	1				1	2012-12-28	0	1				0															1	1	0
77	206	2	2010-05-22	64	1	1	3	3	3	3	3	0		11.95	1	3	1	2	2010-06-03	0	2				0							0															1	0	1
78	1	2	2012-01-06	63	1	2	1	2	3	1	2	1	51	44.2	1	3	1	2	2012-02-16	2	0	STAAUT			1	2012-02-16	1	0	STAAUT			0															1	0	1
79	2	1	2012-01-06	64	1	3	1	3	1	2	2	1	60	19.86	1	3	1	0							3	2012-01-17	3	0	STAAUR			0															2	2	0
80	3	2	2012-01-06	80	1	3	1	3	3	1	2	1	294	24.84	1	3	1	1	2012-01-18	1	0	PSEAER	MORSPP	ENCFAE	0							0															1	1	0
81	4	1	2012-01-09	61	1	1	1	3	3	2	2	1	59	95	1	3	1	1	2012-05-15	1	0	PSEAER	STAAUR		2	2012-05-14	2	0	PSEAER	STAAUR		0															2	1	1
82	5	1	2012-01-10	17	1	2	1	3	2	2	2	1	211	14.78	1	3	1	0							2	2012-01-23	2	0	STAEPI			0															2	1	1
83	6	2	2012-01-11	70	1	1	1	3	1	2	2	1	136	12.46	1	2	1	0							1	2012-01-23	1	0	PSEAER			0															2	2	0
84	8	2	2012-01-23	83	1	1	3	3	3	3	2	3		33.61	1	3	1	1		0	1				0							0															1	1	0
85	9	1	2012-01-24	66	1	1	2	2	3	2	2	1	87	10.382	1	3	0															1	1	2012-01-30	1	0	STAEPI			0							3	3	0
86	10	1	2012-02-14	69	1	1	1	2	3	1	3	1	37	7.68	0	3	0															0															0
87	11	2	2012-02-15	63	3	3	2	3	3	1	1	3		10.44	1	3	1	0							2	2012-02-21	2	0	STAAUR			0															2	2	0
88	12	1	2012-02-20	65	1	2	1	2	3	3	2	1	49	97	1	1	1	4	2012-03-01			STAAUR	STAEPI		0							0															1	1	0
89	15	1	2012-04-02	87	1	2	1	2	3	2	2	1	70	9.09	0	3	1	0							1	2012-04-14	1	0	STAEPI			0															1	1	0
90	16	2	2012-04-17	69	3	2	2	2	3	1	1	0		22.18	1	3	0															0															5	3	2
91	18	1	2012-04-25	72	3	1	1	1	2	1	2	1	14	57	1	3	1	1	2012-05-20	1	0	SERSPP			1	2012-05-02	1	0	STAEPI			0															2	0	2
92	19	1	2012-05-09	72	3	2	1	3	3	1	1	1	250	20	1	3	1	0							2	2012-05-17	1	1	STAAUR			0															6	6	0
93	20	2	2012-05-14	59	1	3	1	3	3	2	2	1	160	19	1	3	1								1	2012-05-28	1	0	STAEPI			0															4	4	0
94	21	2	2012-05-16	66	1	2	1	2	3	2	2	1	30	10.11	1	3	1	1	2012-05-27	1	0	STAEPI			1	2012-05-25	1	0	KLEPNE			0															2	2	0
95	22	1	2012-06-05	70	1	1	1	1	3	2	1	1	18	7.99	0	3	1	0							2	2012-06-19	0	2				0															3	1	2
96	23	1	2012-06-18	60	3	3	1	3	3	3	2	1	200	29	1	3	1	0							2	2012-06-28	2	0	ANAAUT			0															4	3	1
97	24	1	2012-06-19	52	1	1	1	2	3	2	2	1	16	8.5	0	3	1	3	2012-07-11	1	2	ACIAUT			1	2012-07-11	0	1				0															2	0	2
98	25	2	2012-06-20	62	3	2	1	3	3	2	2	1	49	17.11	1	3	1	2	2012-07-02	2	0	ENCFAE	ESCCOL		0							0															3	3	0
99	27	1	2012-06-27	73	1	2	1	3	3	1	3	0		8.96	0	3	0															0															3	3	0
100	28	1	2012-07-05	75	1	2	1	2	3	2	3	1	315	11.36	1	3	1	0							1	2012-07-22	1	0	STAAUR			0															2	2	0
101	29	1	2012-07-13	78	1	1	1	2	3	2	2	1	98	5.52	0	1	1	3	2012-07-31	1	0	STAEPI			0							0															4	3	1
102	31	1	2012-07-24	81	3	2	1	2	3	1	1	0		13.59	1	3	1	2	2012-08-01	2	0	STAEPI			0							1	1	2012-08-01	1	0	STAEPI			0							1	0	1
103	32	2	2012-08-01	85	1	1	1	2	2	2	2	1	107	11.76	1	3	1	1	2012-08-20	1	0	STAEPI			1	2012-08-21	1	0	STAEPI			0															3	3	0
104	33	1	2012-08-01	66	1	2	2	1	3	1	1	0		17.13	1	2	1	0							3	2012-08-10	0	3				0															0
105	34	1	2012-08-02	79	1	1	1	1	3	1	1	0		10.4	1	3	1	0							1	2012-08-28	1	0	STAAUR			0															3	3	0
106	36	1	2012-08-10	73	1	3	1	2	3	2	2	1	116	7.9	0	2	1	0							1	2012-08-16	1	0	SERSPP			0															2	1	1
107	37	1	2012-08-10	65	1	3	1	3	3	2	2	1	45	11.47	1	3	1	2	2012-08-16	2	0	STAEPI			0							0															1	1	0
108	38	1	2012-08-16	79	1	1	1	2	1	1	2	1	294	8.59	0	3	1	1	2012-09-18	0	1				0							1	1	2012-09-18	1	0	STAAUR			0							2	1	1
109	39	1	2012-09-12	59	3	3	3	3	3	2	3	1	54	5.74	0	3	1	2	2012-10-02	2	0	STAEPI			0							0															1	1	0
110	40	1	2012-10-03	79	3	1	1	1	3	2	2	1	27	8.02	0	3	1	1	2012-10-30	1	0	STAEPI	PSEAER		0							0															2	2	0
111	41	1	2012-10-08	52	1	1	2	3	3	2	2	1	48	15.81	1	2	0															0															3	1	2
112	43	1	2012-10-29	80	1	2	1	3	3	2	2	1	136	8.48	0	3	1	0							1	2012-11-08	1	0	STAEPI			0															1	0	1
113	46	1	2012-11-22	51	1	2	1	1	3	1	3	1	94	9.77	0	2	0															0															4	2	2
114	47	1	2012-11-07	65	1	1	1	3	3	2	2	1	269	14.04	1	2	1	1	2012-11-28	1	0	PRTAUT	ENCFAE		1	2012-11-28	1	0	PRTAUT	MOGSPP	ENCFAE	0															1	1	0
115	48	1	2012-12-07	71	1	3	1	3	3	3	1	0		11.81	1	3	1	1	2012-12-14	1	0	ENTCLO			0							0															6	5	1
116	49	1	2012-12-11	50	1	1	3	3	3	3	3	0		10	1	3	1	1	2013-02-04	1	0	PSEAER			0							0															1	1	0
117	50	1	2009-01-06	77	1	1	3	3	3	3	2	0		0	0	1	0	0							1	2009-01-15	0	1				0															4	4	0
118	51	2	2009-01-09	74	1	1	1	3	3	3	3	0		0	0	3	1	3	2009-01-31	3	0	CITKOS			0							1	0							1	2009-01-20	0	1				2	2	0
119	52	2	2009-01-13	81	3	1	1	3	3	1	2	1	290	18	1	3	1	2	2009-02-02	2	0	STAAUR			0							0															2	0	2
120	53	2	2009-02-02	47	1	1	1	3	3	2	1	0		0	0	3	1	2	2009-05-13	2	0	CANDID			0							0															2	0	2
121	54	2	2009-02-06	61	5	3	3	3	3	3	3	0				3	0															1	1	2009-02-13	1	0	PRTMIR	ESCCOL		0							3	2	1
122	55	1	2009-02-06	68	3	1	3	3	2	1	2	0		0	0	3	1	1		0	1				0							0															2	1	1
123	56	1	2009-02-06	62	1	3	1	3	3	2	2	0		0	0	3	1	6	2009-02-20	4	2	STAAUT			0							0															3	3	0
124	57	2	2009-02-09	56	1	1	1	3	3	2	2	0		0	0	3	0															0															2	1	1
125	58	1	2009-02-13	63	3	3	1	3	3	1	3	0		0	0	3	1	5	2009-02-23			ENTCLO	STANSP		0							0															2	2	0
126	59	2	2009-02-17	64	1	3	1	3	3	3	3	0		0	0	3	1	1	2009-03-09	1	0	STANSP	ENCFAE		0							0															1	1	0
127	60	2	2009-02-23	64	1	3	3	3	3	3	3	0		0	0	3	1	3	2009-03-11	3	0	ENCFAE	MORSPP		0							0															4	4	0
128	61	1	2009-03-20	48	2	3	3	3	3	3	3	0		0	0	3	0															0															2	2	0
129	62	1	2009-03-13	43	2	3	3	3	3	3	3	0		0	0	3	1	4	2009-03-17	3	1	ESCCOL			0							1	1		0	1				2	2009-03-18	2	0	ESCCOL			2	0	2
130	63	1	2009-04-14	61	1	1	2	3	3	3	3	0		0	0	3	1	2	2009-04-22	1	1	STANSP			0							0															5	5	0
131	63	2	2009-04-17	76	1	1	1	3	3	3	3	0		0	0	3	1	1	2009-05-06	1	0	ENTCLO	KLEPNE		0							0															2	1	1
132	64	1	2009-04-20	87	3	3	3	3	3	1	2	0		14	1	3	0															0															1	1	0
133	64	1	2009-04-23	60	1	1	1	2	1	2	2	0		0	0	3	1	2	2009-05-08	1	1	STANSP			0							0															3	3	0
134	65	1	2009-04-22	77	1	2	1	2	3	2	2	0		0	0	3	1	3	2009-05-02	1	2	STAAUR			0							0															3	0	3
135	92	2	2009-06-02	85	2	3	3	3	3	3	1	0		0	0	3	1	1	2009-06-21	0	1				0							1	0							7	2009-06-11	7	0	MORSPP	ENCFAE	STAAUT	4	3	1
136	92.1	2	2009-06-03	27	2	2	1	3	1	1	2	0		0	0	3	1	1	2009-06-10	1	0	PSEAER			0							0															4	4	0
137	92.2	2	2009-06-03	69	1	3	1	3	3	2	2	0		0	0	3	1	1	2009-07-08	0	1				0							0															2	2	0
138	92.3	1	2009-06-04	71	2	1	1	3	1	2	2	0		0	0	3	1	5	2009-06-10	3	2	STAAUR	STAAUT	ACIAUT	0							0															1	1	0
139	92.4	1	2009-06-10	70	1	1	1	2	3	1	2	0		0	0	2	1	5	2009-06-22	1	4	STAAUT			0							0															3	3	0
140	92.5	1	2009-06-18	61	1	3	1	3	3	1	2	0		0	0	3	1	2	2009-06-21	2	0	KLEOXY			2	2009-06-23	2	0	KLEOXY			0															0
141	92.7	1	2009-06-26	66	1	3	2	2	1	2	2	0		0	0	3	1	3	2009-07-05	1	2	STAAUT			0							0															3	3	0
142	92.9	2	2009-07-08	68	2	1	2	3	3	1	2	0		0	0	3	1	1	2009-07-27	0	1				0							1	4	2009-07-21	0	4				2	2009-07-14	0	2				4	0	4
143	93	2	2009-07-09	74	3	3	1	3	3	1	1	0		0	0	3	1	2	2009-08-14	2	0	CANALB			0							0															0
144	93.1	2	2009-07-22	75	1	2	1	3	3	1	3	0		0	0	2	1	2	2009-08-31	2	0	ENCFAE			0							0															1	0	1
145	93.2	1	2009-07-23	73	1	3	1	3	1	2	2	0		0	0	3	1	1	2009-07-28	0	1				0							0															2	2	0
146	93.8	2	2009-08-12	73	1	3	3	3	3	2	1	0		0	0	3	1	2	2009-08-21	1	1	KLEOXY			0							0															2	2	0
147	93.3	2	2009-07-24	86	1	1	1	3	1	2	2	0		0	0	3	1	4	2009-07-31	0	4				0							0															2	0	2
148	93.5	1	2009-09-09	81	1	1	1	1	2	2	2	0		0	0	3	0															0															2	2	0
149	93.6	1	2009-08-11	68	1	1	1	3	2	2	2	0		0	0	3	1	5	2009-08-16	3	2	STAAUT			1	2009-08-20	1	0	STAAUT			0															3	3	0
150	93.9	2	2009-09-03	83	1	2	1	2	2	2	2	0		0	0	2	1	5	2009-09-18	5	0	PRTMIR	ESCCOL	STAAUT	1	2009-09-23	1	0	PRTMIR	ESCCOL	STAAUT	0															2	2	0
151	94	1	2009-09-12	68	1	3	3	3	3	1	1	0		0	0	3	0															1	1	2009-09-21	1	0	ESCCOL			0							2	1	1
152	94.1	2	2009-09-14	78	2	3	3	3	1	1	1	0		0	0	3	0															0															1	1	0
153	94.2	2	2009-11-03	80	3	3	1	3	3	1	1	0		0	0	2	1	1	2009-11-15	1	0	ENCFAE			0							0															2	2	0
154	94.4	2	2009-11-10	78	1	2	1	3	2	2	2	0		0	0	3	1	1	2009-11-21	0	1				4	2009-11-30	0	4				0															2	1	1
155	94.5	2	2009-11-19	63	1	2	1	3	1	2	2	0		0	0	3	1	1	2009-02-04	1	0	STANSP			1	2009-12-09	1	0	STANSP			0															3	3	0
156	94.6	2	2009-11-20	84	1	2	1	3	1	2	2	0		0	0	3	1	3	2009-12-02	3	0	STANSP			0							1	1	2009-12-10	1	0	STANSP			0							2	2	0
157	94.7	1	2009-11-30	75	3	3	3	3	3	2	3	0		0	0	3	0															0															2	2	0
158	94.8	1	2009-12-03	50	1	2	1	3	2	1	2	0		0	0	3	1	1	2009-12-14	1	0	KLEPNE			2	2009-12-15	2	0	KLEPNE			0															2	2	0
159	94.9	1	2009-12-09	82	3	3	3	3	3	2	1	1	197	42	1	3	1	0							2	2010-01-12	2	0	STAAUR			0															1	1	0
160	95	2	2009-12-11	70	2	1	1	3	3	2	3	0		0	0	3	1	2	2009-12-22	2	0	ESCCOL	MORSPP	CITKOS	0							0															1	1	0
[truncated: 99 more columns]
